# Supplementary material for: Electromyographic Assessment of Muscle Activity in Children Undergoing Orthodontic Treatment—A Systematic Review
Source: J Clin Med. 2024 Apr 2;13(7):2051. doi: 10.3390/jcm13072051 (PMC11012508; doi:10.3390/jcm13072051)
Supplement: Supplementary file 1 [file jcm-13-02051-s001.zip]

Archive with 2 entries (2 files):
- Table S1 PRISMA_2020_abstract_checklist.pdf
- Table S2 PRISMA_2020_checklist JCM 1.pdf
